# Supplementary material for: Genetic basis of drought tolerance during seed germination in barley
Source: PLoS One. 2018 Nov 2;13(11):e0206682. doi: 10.1371/journal.pone.0206682 (PMC6214555; doi:10.1371/journal.pone.0206682)
Supplement: S1 Table — (XLSX) [file pone.0206682.s001.xlsx]

## Sheet: Sup table S1 
Entry!	G% control	G% drought	GP control	GP drought	FW Control	FW Drought	RL Control	RL Drought	SL Control	SL Drought	SL/RL control	SL/RL Drought	G% /DTI	GP /DTI	FW/DTI	RL /DTI	SL /DTI	Reduction of G%	Reduction of GP	Reduction of fw	Reduction of RL	Reduction of SL
BCC118	0.867	0.6	0.642	0.5	2.688	2.114	18.833	9.375	16.767	11	0.892	1.175	0.692	0.794	0.787	0.498	0.656	0.267	0.142	0.573	9.458	5.767
BCC129	0.833	0.6	0.676	0.489	2.881	2.457	19.917	7.25	16.25	6.317	0.819	0.875	0.72	0.729	0.853	0.364	0.389	0.233	0.188	0.424	12.667	9.933
BCC131	0.7	0.4	0.541	0.43	3.929	2.75	16.825	6.375	16.792	1.867	0.998	0.29	0.571	0.798	0.7	0.379	0.111	0.3	0.111	1.179	10.45	14.925
BCC1370	1	0.867	0.884	0.479	3.75	1.471	16.875	6.5	14.058	4.792	0.847	0.737	0.867	0.545	0.392	0.385	0.341	0.133	0.405	2.279	10.375	9.267
BCC1371	0.9	0.9	1	0.591	3.263	1.556	19.417	12	10.375	5.467	0.535	0.456	1	0.591	0.477	0.618	0.527	NA	0.409	1.707	7.417	4.908
BCC1372	1	1	0.97	0.483	2.7	1.55	15.25	8.5	12.375	7.458	0.818	0.877	1	0.501	0.574	0.557	0.603	NA	0.487	1.15	6.75	4.917
BCC1373	0.967	0.967	0.849	0.548	3.7	2.044	14.625	4.317	14.408	5.167	1.001	1.193	1	0.66	0.553	0.295	0.359	NA	0.301	1.656	10.308	9.242
BCC1374	0.967	0.9	0.936	0.674	2.528	1.513	12.65	10.658	18.292	5.725	1.448	0.534	0.931	0.724	0.598	0.843	0.313	0.067	0.262	1.015	1.992	12.567
BCC1376	0.967	0.9	0.821	0.695	2.578	1.1	18.242	7.8	17.442	4.85	0.961	0.631	0.931	0.863	0.427	0.428	0.278	0.067	0.125	1.478	10.442	12.592
BCC1377	1	0.7	0.97	0.745	3.6	2.571	13	8.7	18	9.6	1.385	1.103	0.7	0.765	0.714	0.669	0.533	0.3	0.224	1.029	4.3	8.4
BCC1378	1	1	1	0.625	2.6	1.7	14.083	5.767	10.217	4.283	0.737	0.746	1	0.625	0.654	0.409	0.419	NA	0.375	0.9	8.317	5.933
BCC1379	0.9	1	0.731	0.884	2.444	1.9	12.5	10.7	14.8	8	1.184	0.748	1.111	1.209	0.777	0.856	0.541	-0.1	-0.153	0.544	1.8	6.8
BCC1380	0.7	0.9	1	0.491	3.429	1.667	19.833	7.75	15.833	4.708	0.799	0.619	1.286	0.491	0.486	0.391	0.297	-0.2	0.509	1.762	12.083	11.125
BCC1381	0.8	0.6	0.842	0.515	1.825	1.857	15.117	5.2	13.517	6.9	0.894	1.327	0.75	0.617	1.017	0.344	0.51	0.2	0.327	-0.032	9.917	6.617
BCC1382	0.967	0.667	0.807	0.417	2.3	1.321	13.375	10.042	9.817	3.8	0.733	0.377	0.69	0.518	0.575	0.751	0.387	0.3	0.39	0.979	3.333	6.017
BCC1383	1	1	1	0.703	1.8	1.35	16.833	1.292	16.117	2.583	0.963	2	1	0.703	0.75	0.077	0.16	NA	0.297	0.45	15.542	13.533
BCC1384	1	0.8	1	0.65	2.7	1.25	10.2	10.1	15.042	9.6	1.475	0.95	0.8	0.65	0.463	0.99	0.638	0.2	0.35	1.45	0.1	5.442
BCC1385	1	0.9	0.97	0.9	2.25	1.333	21	8.583	14.867	6.875	0.708	0.799	0.9	0.93	0.593	0.409	0.462	0.1	0.07	0.917	12.417	7.992
BCC1386	0.9	1	0.87	0.5	2.088	1.3	17.292	7.992	14.575	4.75	0.843	0.589	1.111	0.577	0.623	0.462	0.326	-0.1	0.37	0.788	9.3	9.825
BCC1387	0.9	0.867	0.85	0.528	3.056	1.557	16.65	9.542	13.608	6.458	0.818	0.685	0.963	0.63	0.51	0.573	0.475	0.033	0.322	1.498	7.108	7.15
BCC1389	0.967	0.8	0.884	0.665	3.067	1.571	19.542	8.125	13.258	2.958	0.68	0.376	0.828	0.757	0.512	0.416	0.223	0.167	0.219	1.495	11.417	10.3
BCC1390	0.9	0.967	0.776	0.675	2.278	1.428	15.367	7.9	14.742	6.233	0.975	0.782	1.074	0.872	0.627	0.514	0.423	-0.067	0.102	0.85	7.467	8.508
BCC1391	0.967	0.8	0.745	0.462	2.689	1.548	14.833	8.042	14.583	4.792	0.992	0.609	0.828	0.622	0.576	0.542	0.329	0.167	0.282	1.141	6.792	9.792
BCC1392	0.9	0.9	0.909	0.676	2.525	1.444	21.625	6.517	15.708	5.642	0.727	0.882	1	0.756	0.572	0.301	0.359	NA	0.233	1.081	15.108	10.067
BCC1394	0.767	1	0.718	0.698	2.866	1.65	17	9.75	17.325	6.958	1.019	0.711	1.304	0.973	0.576	0.574	0.402	-0.233	0.02	1.216	7.25	10.367
BCC1395	1	0.967	0.97	0.679	2.3	1.311	17	5.458	14.625	7.9	0.86	1.574	0.967	0.699	0.57	0.321	0.54	0.033	0.291	0.989	11.542	6.725
BCC1396	1	0.8	1	0.421	3.1	2.063	16.667	7.825	12.333	7.5	0.751	0.959	0.8	0.421	0.665	0.47	0.608	0.2	0.579	1.038	8.842	4.833
BCC1398	0.967	0.9	0.807	0.473	2.778	1.863	18.167	9.208	14.992	5.817	0.825	0.632	0.931	0.587	0.671	0.507	0.388	0.067	0.333	0.915	8.958	9.175
BCC1399	0.667	0.4	0.779	0.467	3.714	2.5	11.2	14.6	17.2	13.2	1.536	0.904	0.6	0.614	0.673	1.304	0.767	0.267	0.312	1.214	-3.4	4
BCC1400	1	1	1	0.669	2.75	1.65	22.583	11.292	14.417	12.967	0.638	1.087	1	0.669	0.6	0.5	0.899	NA	0.331	1.1	11.292	1.45
BCC1401	1	0.8	1	0.963	2.9	1.75	19.417	12	10.375	5.467	0.535	0.456	0.8	0.963	0.603	0.618	0.527	0.2	0.037	1.15	7.417	4.908
BCC1403	1	1	0.884	0.518	2.9	1.8	14.5	14	17	9.5	1.172	0.679	1	0.587	0.621	0.966	0.559	NA	0.366	1.1	0.5	7.5
BCC1405	1	0.9	0.97	0.511	2.65	1.778	13.417	7.5	12.95	6.117	0.964	0.816	0.9	0.527	0.671	0.559	0.472	0.1	0.459	0.872	5.917	6.833
BCC1407	1	0.9	0.819	0.52	3.25	1.444	20.292	11.583	21.292	4.875	1.05	0.419	0.9	0.642	0.444	0.571	0.229	0.1	0.299	1.806	8.708	16.417
BCC1408	0.967	0.7	0.939	0.64	2.539	2.143	16.775	9.917	16.208	5.75	0.968	0.579	0.724	0.681	0.844	0.591	0.355	0.267	0.299	0.396	6.858	10.458
BCC1409	0.7	0.567	0.713	0.744	3.857	2.017	21.333	11.25	14.867	5.658	0.698	0.495	0.81	1.119	0.523	0.527	0.381	0.133	-0.032	1.84	10.083	9.208
BCC1410	1	0.6	0.833	0.513	1.7	1.929	12.75	10.567	16.167	7.075	1.279	0.673	0.6	0.615	1.134	0.829	0.438	0.4	0.321	-0.229	2.183	9.092
BCC1411	0.967	0.9	1	0.54	3.106	0.889	15.75	9.908	14.783	4.917	0.94	0.5	0.931	0.54	0.286	0.629	0.333	0.067	0.46	2.217	5.842	9.867
BCC1412	0.9	0.567	0.911	0.362	3.175	1.667	18.5	9.192	13.15	4.708	0.712	0.513	0.63	0.402	0.525	0.497	0.358	0.333	0.549	1.508	9.308	8.442
BCC1413	0.9	0.767	0.737	0.547	2	1.875	8.6	7.8	13.8	6.8	1.605	0.872	0.852	0.74	0.938	0.907	0.493	0.133	0.19	0.125	0.8	7
BCC1414	0.9	0.867	1	0.589	2.938	1.343	15.608	7.875	15.083	3.583	0.968	0.454	0.963	0.589	0.457	0.505	0.238	0.033	0.411	1.595	7.733	11.5
BCC1415	0.967	0.867	0.889	0.698	2.889	1.607	16.208	12.325	16.008	5.942	0.988	0.482	0.897	0.786	0.556	0.76	0.371	0.1	0.191	1.282	3.883	10.067
BCC1416	1	0.8	1	0.83	2.4	1.875	19.833	7.75	15.833	4.708	0.799	0.619	0.8	0.83	0.781	0.391	0.297	0.2	0.17	0.525	12.083	11.125
BCC1417	1	0.9	1	0.681	3.5	3.111	13.2	14.3	16.2	11.7	1.227	0.818	0.9	0.681	0.889	1.083	0.722	0.1	0.319	0.389	-1.1	4.5
BCC1418	1	0.767	1	1	3	1.607	10	7.3	16.1	6.7	1.61	0.918	0.767	1	0.536	0.73	0.416	0.233	NA	1.393	2.7	9.4
BCC1419	0.967	0.9	0.906	0.676	2.811	1.444	16.883	9.625	16.675	4.625	0.988	0.478	0.931	0.746	0.514	0.57	0.277	0.067	0.23	1.367	7.258	12.05
BCC1420	1	0.9	0.914	0.712	2.6	1.663	15.958	9.125	11.742	5.45	0.791	0.594	0.9	0.802	0.639	0.572	0.464	0.1	0.202	0.938	6.833	6.292
BCC1421	1	0.7	1	0.619	2.7	1.5	21.583	6	15.083	5.158	0.699	0.86	0.7	0.619	0.556	0.278	0.342	0.3	0.381	1.2	15.583	9.925
BCC1422	0.867	0.8	1	0.902	2.693	1.254	18.825	11.417	13.292	8.375	0.707	0.737	0.923	0.902	0.466	0.606	0.63	0.067	0.098	1.439	7.408	4.917
BCC1423	1	0.867	0.884	0.521	3	1.354	18.75	8.008	12.65	6.275	0.677	0.808	0.867	0.589	0.451	0.427	0.496	0.133	0.363	1.646	10.742	6.375
BCC1424	0.967	0.967	0.766	0.527	2.661	1.272	18.492	6.75	13.167	4.625	0.712	0.683	1	0.69	0.478	0.365	0.351	NA	0.239	1.389	11.742	8.542
BCC1425	0.5	0.667	1	1	3.2	2.012	12.5	10.3	14.2	11.4	1.136	1.107	1.333	1	0.629	0.824	0.803	-0.167	NA	1.188	2.2	2.8
BCC1428	0.9	0.9	1	0.731	2.5	1.538	16.167	11.958	15.317	9.225	0.953	0.792	1	0.731	0.615	0.74	0.602	NA	0.269	0.963	4.208	6.092
BCC1430	0.767	0.7	0.825	0.672	4.205	2	21.167	13.25	18.467	6.592	0.872	0.507	0.913	0.812	0.476	0.626	0.357	0.067	0.153	2.205	7.917	11.875
BCC1431	0.9	0.867	0.796	0.531	2.3	1.347	13.417	10.042	12.333	4.8	0.918	0.468	0.963	0.667	0.586	0.748	0.389	0.033	0.265	0.953	3.375	7.533
BCC1432	1	0.7	0.893	0.81	1.45	1.563	16.417	8.075	15.333	5.708	0.933	0.707	0.7	0.928	1.078	0.492	0.372	0.3	0.083	-0.113	8.342	9.625
BCC1433	1	0.9	0.97	0.568	3.65	2.188	21.583	11.292	15.717	6.042	0.729	0.538	0.9	0.586	0.599	0.523	0.384	0.1	0.402	1.463	10.292	9.675
BCC1439	1	0.967	1	0.596	2.5	2.083	16.708	7.333	14.792	5.283	0.886	0.712	0.967	0.596	0.833	0.439	0.357	0.033	0.404	0.417	9.375	9.508
BCC1440	1	1	1	0.616	3.25	2.25	17.708	10.125	16.458	7.042	0.93	0.701	1	0.616	0.692	0.572	0.428	NA	0.384	1	7.583	9.417
BCC1441	1	0.9	1	0.501	3.35	1.556	15.792	7.458	13.367	4.15	0.849	0.558	0.9	0.501	0.464	0.472	0.31	0.1	0.499	1.794	8.333	9.217
BCC1442	1	0.9	1	0.674	4	1.8	17	8.125	19.417	8.5	1.142	1.052	0.9	0.674	0.45	0.478	0.438	0.1	0.326	2.2	8.875	10.917
BCC1443	1	1	0.944	0.772	3.3	1.85	18.667	10.967	16.6	9	0.896	0.816	1	0.82	0.561	0.588	0.542	NA	0.172	1.45	7.7	7.6
BCC1444	0.967	0.867	0.84	0.933	1.872	1.708	17.208	9.85	13.592	7.883	0.807	0.801	0.897	1.134	0.912	0.572	0.58	0.1	-0.094	0.164	7.358	5.708
BCC1445	1	0.967	0.97	0.53	2.9	1.428	14.742	5.792	17.508	2.825	1.202	0.489	0.967	0.548	0.492	0.393	0.161	0.033	0.44	1.472	8.95	14.683
BCC1447	0.9	0.8	0.873	0.489	3.611	1.381	15.208	9.167	12.083	3.967	0.79	0.444	0.889	0.56	0.382	0.603	0.328	0.1	0.384	2.23	6.042	8.117
BCC1448	0.967	0.967	0.936	0.561	2.861	1.322	17.167	10.475	16.917	5.242	0.989	0.501	1	0.601	0.462	0.61	0.31	NA	0.376	1.539	6.692	11.675
BCC1450	0.9	0.667	0.803	0.435	2	1.679	17.842	10.708	13.333	5.758	0.744	0.539	0.741	0.551	0.839	0.6	0.432	0.233	0.369	0.321	7.133	7.575
BCC1452	1	0.8	0.819	0.594	2.75	1.325	17.917	5.375	16.175	2.175	0.903	0.408	0.8	0.762	0.482	0.3	0.134	0.2	0.226	1.425	12.542	14
BCC1453	1	1	0.944	0.837	2.9	1.2	13.167	9.625	14.125	6.917	1.075	0.713	1	0.889	0.414	0.731	0.49	NA	0.107	1.7	3.542	7.208
BCC1456	0.8	0.8	0.707	0.426	3.313	1.833	18	7.825	15.758	3	0.877	0.383	1	0.604	0.553	0.435	0.19	NA	0.281	1.479	10.175	12.758
BCC1457	1	0.867	0.914	0.479	3.25	1.271	19.583	9.458	17	3.492	0.868	0.365	0.867	0.524	0.391	0.483	0.205	0.133	0.435	1.979	10.125	13.508
BCC1458	1	0.9	1	0.568	3.3	2	10.5	10.5	11.3	10.7	1.076	1.019	0.9	0.568	0.606	1	0.947	0.1	0.432	1.3	NA	0.6
BCC1459	1	1	1	0.698	3.95	1.9	21.667	8.167	18.8	6.167	0.871	0.752	1	0.698	0.481	0.377	0.328	NA	0.302	2.05	13.5	12.633
BCC1461	1	0.967	1	0.646	3.15	1.633	13.467	7.558	15.167	2.642	1.125	0.35	0.967	0.646	0.519	0.561	0.174	0.033	0.354	1.517	5.908	12.525
BCC1463	1	1	1	0.653	2.8	1.9	17.75	8.925	16.833	6.292	0.946	0.719	1	0.653	0.679	0.503	0.374	NA	0.347	0.9	8.825	10.542
BCC1465	0.967	0.967	1	0.57	2.517	1.483	19.492	11.417	16.575	4.425	0.852	0.388	1	0.57	0.589	0.586	0.267	NA	0.43	1.033	8.075	12.15
BCC1466	1	0.767	1	0.867	2.55	2.357	16.558	10.267	15.992	7.542	0.968	0.737	0.767	0.867	0.924	0.62	0.472	0.233	0.133	0.193	6.292	8.45
BCC1467	0.9	1	0.97	0.556	2.663	1.35	17.375	9.058	14.75	3.883	0.847	0.427	1.111	0.574	0.507	0.521	0.263	-0.1	0.414	1.313	8.317	10.867
BCC1468	1	0.967	0.914	0.467	3.05	1.422	19.25	6.208	15.417	4.1	0.806	0.664	0.967	0.515	0.466	0.323	0.266	0.033	0.447	1.628	13.042	11.317
BCC1469	0.6	0.2	0.783	0.889	1.5	2.5	2.2	13.5	17.5	14	7.955	1.037	0.333	1.222	1.667	6.136	0.8	0.4	-0.106	-1	-11.3	3.5
BCC1470	0.567	0.467	1	0.561	3.667	2.25	15.5	16.2	21.5	11.2	1.387	0.691	0.824	0.561	0.614	1.045	0.521	0.1	0.439	1.417	-0.7	10.3
BCC1471	1	1	1	0.849	2.8	1.3	18.625	5.792	17.167	2.708	0.923	0.47	1	0.849	0.464	0.311	0.158	NA	0.151	1.5	12.833	14.458
BCC1472	1	1	1	0.492	2.35	1.55	15.375	8.283	13.583	5.792	0.887	0.706	1	0.492	0.66	0.539	0.426	NA	0.508	0.8	7.092	7.792
BCC1474	0.967	0.867	0.84	0.709	2.622	1.472	16.417	10.583	20.5	7.383	1.25	0.697	0.897	0.869	0.561	0.645	0.36	0.1	0.131	1.15	5.833	13.117
BCC1476	0.867	0.1	0.806	0.556	2.729	0.667	21.25	4.958	16.958	1.458	0.804	0.196	0.115	0.778	0.244	0.233	0.086	0.767	0.25	2.063	16.292	15.5
BCC1479	0.967	1	0.884	0.492	2.628	1.05	16.208	11.95	15.525	6.167	0.972	0.515	1.034	0.561	0.4	0.737	0.397	-0.033	0.392	1.578	4.258	9.358
BCC1480	0.7	0.767	0.875	0.554	3.896	1.417	18.167	5.292	15.667	2.792	0.862	0.527	1.095	0.638	0.364	0.291	0.178	-0.067	0.321	2.479	12.875	12.875
BCC1481	0.7	0.867	1	0.569	3.214	1.542	22.833	10.792	15.533	8.433	0.68	0.783	1.238	0.569	0.48	0.473	0.543	-0.167	0.431	1.673	12.042	7.1
BCC1482	1	0.967	1	0.5	3.4	1.15	16.125	10.833	16.008	3	0.997	0.279	0.967	0.5	0.338	0.672	0.187	0.033	0.5	2.25	5.292	13.008
BCC1483	0.5	0.3	0.491	0.476	4	2.333	20	13.2	15.5	9.5	0.775	0.72	0.6	0.976	0.583	0.66	0.613	0.2	0.015	1.667	6.8	6
BCC1484	1	1	1	0.497	1.85	1.25	16.292	8.5	14.35	6.042	0.88	0.711	1	0.497	0.676	0.522	0.421	NA	0.503	0.6	7.792	8.308
BCC1485	1	0.3	1	0.567	2.6	2.667	5.5	7.5	16.2	9.9	2.945	1.32	0.3	0.567	1.026	1.364	0.611	0.7	0.433	-0.067	-2	6.3
BCC1487	0.467	0.6	0.889	0.869	2.25	1.667	10.5	13	19.5	10.5	1.857	0.808	1.286	0.993	0.741	1.238	0.538	-0.133	0.02	0.583	-2.5	9
BCC1488	0.9	0.567	0.939	0.744	2	1.65	8.6	13	13.3	7.7	1.547	0.592	0.63	0.79	0.825	1.512	0.579	0.333	0.195	0.35	-4.4	5.6
BCC149	0.967	0.7	0.861	0.553	2.711	1	16.458	8.792	16.6	5.242	1.005	0.6	0.724	0.644	0.369	0.534	0.316	0.267	0.308	1.711	7.667	11.358
BCC1490	0.5	0.5	0.905	0.685	3.4	2.2	19	11.5	18	12.3	0.947	1.07	1	0.768	0.647	0.605	0.683	NA	0.22	1.2	7.5	5.7
BCC1493	0.8	0.5	0.896	0.378	3.125	2.2	16	14.5	17.6	14	1.1	0.966	0.625	0.429	0.704	0.906	0.795	0.3	0.518	0.925	1.5	3.6
BCC1494	0.967	0.967	0.936	0.691	2.539	1.217	17.75	5.017	19.583	2.225	1.107	0.449	1	0.74	0.479	0.283	0.114	NA	0.245	1.322	12.733	17.358
BCC1497	1	0.967	0.862	0.581	3.3	1.422	23.417	6.875	19.792	3.583	0.846	0.52	0.967	0.679	0.431	0.294	0.181	0.033	0.281	1.878	16.542	16.208
BCC1498	0.8	0.567	0.714	0.419	3.375	1	20.75	9.208	18.083	6	0.874	0.687	0.708	0.599	0.296	0.444	0.332	0.233	0.295	2.375	11.542	12.083
BCC1500	0.767	0.6	0.93	1	2.417	1.257	17.375	5.292	12.917	3.167	0.74	0.593	0.783	1.079	0.52	0.305	0.245	0.167	-0.07	1.16	12.083	9.75
BCC1503	1	0.6	0.743	0.515	3.15	1.1	21.75	7.167	18.892	3.25	0.871	0.456	0.6	0.714	0.349	0.33	0.172	0.4	0.227	2.05	14.583	15.642
BCC1504	0.8	0.5	0.785	1	2.625	1.4	10	12.5	10.6	9.6	1.06	0.768	0.625	1.292	0.533	1.25	0.906	0.3	-0.215	1.225	-2.5	1
BCC1505	0.767	0.6	0.842	0.576	3.75	2	15.2	11.8	16.4	8.6	1.079	0.729	0.783	0.684	0.533	0.776	0.524	0.167	0.266	1.75	3.4	7.8
BCC1506	0.867	0.7	0.842	0.625	2.479	2.143	12.6	11	17.6	10.6	1.397	0.964	0.808	0.746	0.864	0.873	0.602	0.167	0.217	0.336	1.6	7
BCC1524	1	1	0.97	0.717	3.8	2.4	16.1	12	14.5	12	0.901	1	1	0.742	0.632	0.745	0.828	NA	0.253	1.4	4.1	2.5
BCC1529	0.967	0.667	1	0.48	2.433	1.263	18.083	10.458	13.042	5.917	0.716	0.576	0.69	0.48	0.519	0.578	0.454	0.3	0.52	1.171	7.625	7.125
BCC1541	1	0.8	1	0.613	3.2	2.033	17.583	7.867	13.967	5.325	0.794	0.68	0.8	0.613	0.635	0.447	0.381	0.2	0.387	1.167	9.717	8.642
BCC1561	0.8	0.4	0.861	0.412	3.46	2.667	22.167	8.542	19.433	6.25	0.878	0.76	0.5	0.479	0.771	0.385	0.322	0.4	0.449	0.794	13.625	13.183
BCC1565	0.967	0.8	1	0.522	2.594	1	20.658	10.775	18.275	8.292	0.886	0.78	0.828	0.522	0.385	0.522	0.454	0.167	0.478	1.594	9.883	9.983
BCC1566	0.7	0.5	0.843	0.905	4.143	4.4	11	19	15.3	14.7	1.391	0.774	0.714	1.068	1.062	1.727	0.961	0.2	-0.062	-0.257	-8	0.6
BCC1589	1	0.9	0.97	0.803	3.1	1.889	14	12.6	12.8	9.2	0.914	0.73	0.9	0.833	0.609	0.9	0.719	0.1	0.166	1.211	1.4	3.6
BCC161	0.767	0.4	0.825	0.529	3.563	3	20.167	5.725	15.792	5.875	0.784	1.035	0.522	0.641	0.842	0.284	0.372	0.367	0.296	0.563	14.442	9.917
BCC167	0.9	0.7	0.823	0.651	2.278	1.857	15.792	14.875	14.083	11.3	0.914	0.766	0.778	0.804	0.815	0.942	0.802	0.2	0.172	0.421	0.917	2.783
BCC173	0.667	0.067	0.892	0.667	5.588	NA	22.583	7.292	16.833	3.417	0.746	0.312	0.1	0.714	NA	0.323	0.203	0.6	0.225	5.588	15.292	13.417
BCC182	0.967	0.767	0.84	1	1.561	1.732	12.542	6.792	15.233	6.442	1.231	0.95	0.793	1.211	1.11	0.542	0.423	0.2	-0.16	-0.171	5.75	8.792
BCC190	1	0.9	1	0.82	1.7	0.613	21.833	7.408	15.75	6.417	0.725	0.87	0.9	0.82	0.36	0.339	0.407	0.1	0.18	1.088	14.425	9.333
BCC195	0.9	0.767	0.9	0.472	2.278	1.339	15.167	3.417	15.042	1.767	0.999	0.541	0.852	0.524	0.588	0.225	0.117	0.133	0.428	0.938	11.75	13.275
BCC197	0.567	0.067	0.635	0.667	4.633	3.5	25.5	3.792	20.583	1.925	0.82	0.338	0.118	1	0.755	0.149	0.094	0.5	-0.031	1.133	21.708	18.658
BCC219	0.6	0.7	0.889	0.704	1.833	1.071	15.167	5.883	14.125	5.667	0.933	0.964	1.167	0.794	0.584	0.388	0.401	-0.1	0.184	0.762	9.283	8.458
BCC421	0.9	0.667	1	0.794	2.15	1.213	19.25	6.125	17.958	1.125	0.94	0.175	0.741	0.794	0.564	0.318	0.063	0.233	0.206	0.938	13.125	16.833
BCC423	0.8	0.5	1	0.509	3.008	2.8	19.833	9.833	15.183	9.775	0.766	1.008	0.625	0.509	0.931	0.496	0.644	0.3	0.491	0.208	10	5.408
BCC427	1	0.9	1	0.967	1.5	1.556	9	9.5	9.2	9.9	1.022	1.042	0.9	0.967	1.037	1.056	1.076	0.1	0.033	-0.056	-0.5	-0.7
BCC432	1	0.9	0.812	0.695	3.4	1.889	14.5	10.5	16.6	8.6	1.145	0.819	0.9	0.855	0.556	0.724	0.518	0.1	0.117	1.511	4	8
BCC436	1	0.7	0.833	0.884	3.3	2.571	14	12	18.2	10.5	1.3	0.875	0.7	1.061	0.779	0.857	0.577	0.3	-0.051	0.729	2	7.7
BCC438	0.967	0.6	0.747	0.625	2.689	1.343	21.167	11.083	15.25	8.825	0.72	0.803	0.621	0.842	0.499	0.524	0.579	0.367	0.122	1.346	10.083	6.425
BCC439	0.9	0.6	0.967	0.506	2.667	1.833	22.167	9.833	14.25	6.342	0.641	0.658	0.667	0.522	0.688	0.444	0.445	0.3	0.46	0.833	12.333	7.908
BCC445	1	0.3	0.914	0.75	2.7	3.667	19.3	10.2	21.2	9.6	1.098	0.941	0.3	0.808	1.358	0.528	0.453	0.7	0.164	-0.967	9.1	11.6
BCC446	0.8	0.4	0.635	0.455	2.875	4.25	12.2	12.5	15.2	18	1.246	1.44	0.5	0.723	1.478	1.025	1.184	0.4	0.18	-1.375	-0.3	-2.8
BCC447	1	0.9	0.884	0.534	2.65	1.167	19.833	11.167	20.033	7.708	1.017	0.696	0.9	0.601	0.44	0.563	0.385	0.1	0.35	1.483	8.667	12.325
BCC502	0.9	0.6	0.963	0.529	2.75	1.75	19.75	8.642	18.667	4.433	0.955	0.513	0.667	0.545	0.636	0.438	0.238	0.3	0.434	1	11.108	14.233
BCC526	0.9	0.667	0.795	0.917	2.556	2.476	16.1	12.7	18	12.4	1.118	0.976	0.741	1.157	0.969	0.789	0.689	0.233	-0.121	0.079	3.4	5.6
BCC532	1	0.967	0.859	0.765	3.05	1.839	20.417	14.292	12.225	7.65	0.599	0.536	0.967	0.892	0.603	0.7	0.626	0.033	0.094	1.211	6.125	4.575
BCC533	0.467	0.033	0.574	0.067	3.6	3	12.3	7.35	21.3	7.35	1.732	0.667	0.071	0.1	0.833	0.598	0.345	0.433	0.507	0.6	4.95	13.95
BCC535	0.767	0.4	0.765	0.393	3.778	2.875	17	10.167	13.25	8.5	0.779	0.825	0.522	0.515	0.761	0.598	0.642	0.367	0.372	0.903	6.833	4.75
BCC538	0.6	0.267	0.821	0.476	3.667	NA	16.6	NA	19.6	NA	1.181	NA	0.444	0.579	NA	NA	NA	0.333	0.345	3.667	16.6	19.6
BCC577	0.8	0.8	0.967	0.702	3.349	1.7	18.792	5.458	19.133	4.383	1.018	0.856	1	0.733	0.508	0.29	0.229	NA	0.265	1.649	13.333	14.75
BCC579	0.967	0.767	1	0.896	2.639	0.67	20	15.3	21	14.2	1.05	0.928	0.793	0.896	0.254	0.765	0.676	0.2	0.104	1.969	4.7	6.8
BCC581	1	0.967	1	0.58	2.65	1.317	15.592	10	17.125	5.367	1.099	0.537	0.967	0.58	0.497	0.641	0.313	0.033	0.42	1.333	5.592	11.758
BCC625	0.9	0.8	0.873	0.48	3.056	1.341	23.75	7.6	18.042	4.367	0.758	0.582	0.889	0.551	0.439	0.32	0.242	0.1	0.393	1.714	16.15	13.675
BCC642	0.967	0.867	1	0.704	3.017	1.528	21.75	10.25	19.025	8.142	0.878	0.806	0.897	0.704	0.506	0.471	0.428	0.1	0.296	1.489	11.5	10.883
BCC666	0.767	0.4	1	0.593	3.321	2.167	14.875	7.083	14.25	6.042	0.955	0.848	0.522	0.593	0.652	0.476	0.424	0.367	0.407	1.155	7.792	8.208
BCC667	1	1	0.909	0.703	2.9	0.85	22.167	5.475	17.417	6.542	0.786	1.2	1	0.773	0.293	0.247	0.376	NA	0.206	2.05	16.692	10.875
BCC675	0.9	0.867	1	0.563	2.988	1.171	23.208	7.842	17.95	4.9	0.773	0.628	0.963	0.563	0.392	0.338	0.273	0.033	0.437	1.816	15.367	13.05
BCC695	0.867	0.9	1	0.731	3.125	1.444	21	10.033	18.692	8.733	0.89	0.869	1.038	0.731	0.462	0.478	0.467	-0.033	0.269	1.681	10.967	9.958
BCC718	1	0.9	0.97	1	2.7	2.444	19.8	13.6	12.9	10.7	0.652	0.787	0.9	1.033	0.905	0.687	0.829	0.1	-0.03	0.256	6.2	2.2
BCC719	0.9	0.967	0.823	0.693	2.722	1.161	16.992	8.367	19.942	5.85	1.176	0.726	1.074	0.851	0.427	0.492	0.293	-0.067	0.13	1.561	8.625	14.092
BCC732	1	0.867	1	0.837	2.35	1.306	19.833	7.658	18.75	9.05	0.95	1.196	0.867	0.837	0.556	0.386	0.483	0.133	0.163	1.044	12.175	9.7
BCC759	1	1	0.97	0.909	0.8	1	15.875	11.208	14.417	7.117	0.921	0.634	1	0.939	1.25	0.706	0.494	NA	0.061	-0.2	4.667	7.3
BCC761	0.8	0.567	0.872	0.849	4.25	3.483	13	12.5	16.6	12.5	1.277	1	0.708	0.992	0.82	0.962	0.753	0.233	0.023	0.767	0.5	4.1
BCC768	0.9	0.6	0.967	0.694	2.778	2.167	15.5	11.6	19.5	12.6	1.258	1.086	0.667	0.719	0.78	0.748	0.646	0.3	0.272	0.611	3.9	6.9
BCC776	0.867	0.4	0.839	0.59	2.951	2	13.8	8.6	15.8	11.6	1.145	1.349	0.462	0.696	0.678	0.623	0.734	0.467	0.249	0.951	5.2	4.2
BCC801	0.85	0.6	0.776	0.75	2.701	2.333	21.25	11.375	15.458	8.75	0.732	0.778	0.706	0.971	0.864	0.535	0.566	0.25	0.026	0.368	9.875	6.708
BCC806	0.867	0.567	0.933	0.437	4.014	2.567	11.7	8.5	17.5	16	1.496	1.882	0.654	0.469	0.639	0.726	0.914	0.3	0.496	1.447	3.2	1.5
BCC807	0.667	0.467	0.5	0.363	3.821	2.167	5.833	5.25	24.583	11.25	4.31	2.207	0.7	0.727	0.567	0.9	0.458	0.2	0.137	1.655	0.583	13.333
BCC812	0.6	0.5	0.625	0.764	2.814	2.5	22.125	9.083	16.458	5.292	0.743	0.618	0.833	1.226	0.888	0.411	0.322	0.1	-0.139	0.314	13.042	11.167
BCC814	1	0.8	0.97	0.631	3.45	1.563	22.792	8.542	15.625	6.4	0.685	0.728	0.8	0.65	0.453	0.375	0.41	0.2	0.339	1.887	14.25	9.225
BCC817	0.9	0.3	0.791	0.279	3.425	0.75	16.083	8.5	13.425	6.967	0.834	0.825	0.333	0.359	0.219	0.528	0.519	0.6	0.513	2.675	7.583	6.458
BCC818	1	1	0.837	0.641	2.7	1.15	18.167	6.733	16.45	4.933	0.904	0.756	1	0.771	0.426	0.371	0.3	NA	0.197	1.55	11.433	11.517
BCC847	0.867	0.9	1	0.551	3.118	1.611	21.167	5.733	14.667	7.175	0.692	1.249	1.038	0.551	0.517	0.271	0.489	-0.033	0.449	1.507	15.433	7.492
BCC852	1	0.767	0.884	0.458	3	1.972	18	3.958	18.125	2.342	1.007	0.561	0.767	0.517	0.657	0.22	0.129	0.233	0.426	1.028	14.042	15.783
BCC857	1	1	1	0.622	3.4	1.9	13	12.5	16.6	12.5	1.277	1	1	0.622	0.559	0.962	0.753	NA	0.378	1.5	0.5	4.1
BCC860	0.8	1	1	0.58	3.125	2.1	14.7	9.5	15.2	10.8	1.034	1.137	1.25	0.58	0.672	0.646	0.711	-0.2	0.42	1.025	5.2	4.4
BCC861	0.867	0.8	0.933	0.594	2.944	1.375	21	7.792	16.558	4.442	0.796	0.569	0.923	0.635	0.467	0.371	0.268	0.067	0.339	1.569	13.208	12.117
BCC868	1	0.767	1	0.754	1.2	1.45	12.75	3	14.083	7.533	1.176	2.511	0.767	0.754	1.208	0.235	0.535	0.233	0.246	-0.25	9.75	6.55
BCC869	0.9	0.467	0.712	0.466	2	2.7	11.5	10	17.3	13	1.504	1.3	0.519	0.657	1.35	0.87	0.751	0.433	0.245	-0.7	1.5	4.3
BCC875	0.9	0.567	0.883	1	3.167	2.833	21.583	4.167	19.183	3.342	0.89	0.785	0.63	1.148	0.895	0.193	0.174	0.333	-0.117	0.333	17.417	15.842
BCC888	0.867	0.7	0.842	0.858	3.188	2.214	15.25	8.5	12.375	7.458	0.818	0.877	0.808	1.026	0.695	0.557	0.603	0.167	-0.017	0.973	6.75	4.917
BCC899	1	0.8	0.837	0.69	2.2	1.452	18.667	9.925	12.475	5.542	0.669	0.547	0.8	0.83	0.66	0.532	0.444	0.2	0.147	0.748	8.742	6.933
BCC900	0.6	0.4	0.667	0.4	2.917	1.5	9.342	1.117	12.5	4.042	2.627	3.681	0.667	0.6	0.514	0.12	0.323	0.2	0.267	1.417	8.225	8.458
BCC907	0.867	0.8	0.817	0.557	3.407	1.96	21.583	4.167	19.183	3.342	0.89	0.785	0.923	0.706	0.575	0.193	0.174	0.067	0.26	1.447	17.417	15.842
BCC913	0.8	0.567	0.963	0.653	2.625	1.733	12.417	10.375	15.208	7.208	1.226	0.714	0.708	0.681	0.66	0.836	0.474	0.233	0.31	0.892	2.042	8
BCC927	0.9	0.6	0.967	0.722	2.444	1.917	18.667	9.925	12.475	5.542	0.669	0.547	0.667	0.75	0.784	0.532	0.444	0.3	0.244	0.528	8.742	6.933
BCC929	0.767	0.9	0.825	0.85	2.741	1.5	20.667	9.583	17.167	5.25	0.839	0.55	1.174	1.03	0.547	0.464	0.306	-0.133	-0.025	1.241	11.083	11.917
BCC93	1	0.567	1	0.5	3.35	1.417	20.583	9.675	15.967	4.667	0.778	0.469	0.567	0.5	0.423	0.47	0.292	0.433	0.5	1.933	10.908	11.3
BCC942	1	0.667	0.944	0.731	2.4	1.69	22.167	9.833	14.25	6.342	0.641	0.658	0.667	0.788	0.704	0.444	0.445	0.333	0.213	0.71	12.333	7.908
HOR11372	0.8	0.6	0.963	0.672	2.625	1.667	12.2	9.7	12.5	9.9	1.025	1.021	0.75	0.7	0.635	0.795	0.792	0.2	0.291	0.958	2.5	2.6
HOR11373	1	0.967	0.97	0.812	3.3	2.428	10.5	11	13.6	9.1	1.295	0.827	0.967	0.834	0.736	1.048	0.669	0.033	0.158	0.872	-0.5	4.5
HOR11374	1	0.8	1	0.512	2.95	1.5	17	9	14.292	6.767	0.841	0.751	0.8	0.512	0.508	0.529	0.473	0.2	0.488	1.45	8	7.525
HOR11403	1	1	0.97	0.772	1.9	0.7	18.333	6.308	14.25	4.975	0.779	0.792	1	0.796	0.368	0.344	0.349	NA	0.197	1.2	12.025	9.275
HOR12830	0.8	0.267	0.462	0.331	3.875	1.667	23.767	5.825	14.75	1.783	0.621	0.308	0.333	0.716	0.43	0.245	0.121	0.533	0.131	2.208	17.942	12.967
HOR1804	1	1	1	0.893	2.05	1.35	15.367	7.9	14.742	6.233	0.975	0.782	1	0.893	0.659	0.514	0.423	NA	0.107	0.7	7.467	8.508
HOR1962	0.967	0.7	0.786	0.421	2.689	1.071	19.625	3.792	17	1.583	0.868	0.412	0.724	0.538	0.398	0.193	0.093	0.267	0.364	1.617	15.833	15.417
HOR2800	1	0.7	1	0.588	1.45	1.063	17.667	8.75	16.083	5.35	0.918	0.621	0.7	0.588	0.733	0.495	0.333	0.3	0.412	0.388	8.917	10.733
HOR2828	0.767	0.5	0.755	0.469	3.473	2.667	20.917	7.192	21	5.25	1.004	0.734	0.652	0.663	0.768	0.344	0.25	0.267	0.287	0.807	13.725	15.75
HOR2829	0.867	0.5	0.842	0.503	3.431	1.5	22.833	9.083	19.008	3.85	0.833	0.423	0.577	0.595	0.437	0.398	0.203	0.367	0.339	1.931	13.75	15.158
HOR2835	0.6	0.3	0.722	0.7	3.833	1.333	20.5	6.5	20.5	4.7	1	0.723	0.5	0.975	0.348	0.317	0.229	0.3	0.022	2.5	14	15.8
HOR7985	1	0.9	0.97	0.695	3.6	1.278	22.417	5.883	18.875	3.817	0.843	0.65	0.9	0.72	0.355	0.262	0.202	0.1	0.275	2.322	16.533	15.058
HOR8006	0.9	0.567	0.776	0.396	2.278	0.607	20.167	8.042	16.542	2.108	0.824	0.251	0.63	0.513	0.267	0.399	0.127	0.333	0.38	1.671	12.125	14.433
HOR8050	0.9	0.667	0.967	0.394	2.889	2.638	28.417	9.708	16.333	2.967	0.581	0.303	0.741	0.413	0.913	0.342	0.182	0.233	0.572	0.251	18.708	13.367
HOR8113	0.967	0.8	0.691	0.422	3.167	1.188	14.167	2.5	17.833	1	1.267	0.416	0.828	0.611	0.375	0.176	0.056	0.167	0.269	1.979	11.667	16.833
HOR8160	1	0.9	0.97	0.695	3.4	2.667	12.1	7.5	18.6	10.5	1.537	1.4	0.9	0.72	0.784	0.62	0.565	0.1	0.275	0.733	4.6	8.1
HOR930	0.967	0.7	0.939	0.661	1.5	1.857	12.542	6.792	15.233	6.442	1.231	0.95	0.724	0.704	1.238	0.542	0.423	0.267	0.278	-0.357	5.75	8.792
Min	0.467	0.033	0.462	0.067	0.8	0.607	2.2	1.117	9.2	1	0.535	0.175	0.071	0.1	0.219	0.077	0.056	-0.233	-0.215	-1.375	-11.3	-2.8
Max	1	1	1	1	5.588	4.4	28.417	19	24.583	18	7.955	3.681	1.333	1.292	1.667	6.136	1.184	0.767	0.579	5.588	21.708	19.6
Mean	0.897446	0.743867	0.888262	0.629118	2.89237	1.76569	17.02	8.9995	15.9082	6.77736	1.06325	0.784675	0.821779	0.716451	0.634845	0.617258	0.437108	0.183213	0.261637	1.15933	8.10779	9.17597
	0.467
