# Supplementary material for: Genetic basis of drought tolerance during seed germination in barley
Source: PLoS One. 2018 Nov 2;13(11):e0206682. doi: 10.1371/journal.pone.0206682 (PMC6214555; doi:10.1371/journal.pone.0206682)
Supplement: S2 Table — (XLSX) [file pone.0206682.s002.xlsx]

## Sheet: SNP with –log  P values > 3 
Trait	Marker	Chromosome	Position	log	Effect
G%_control	BOPA2_12_30182	5	80.8	4.887	0.0019
G%_control	BOPA2_12_10543	7	109.7	4.733	-0.0015
G%_control	BOPA1_ABC04893-1-1-248	2	57	4.159	0.0122
G%_control	SCRI_RS_236580	7	30	3.867	-0.0034
G%_control	BOPA2_12_30772	2	58	3.832	-0.0116
G%_control	SCRI_RS_25685	4	91.7	3.532	-0.0146
G%_control	SCRI_RS_155067	2	58	3.514	-0.0157
G%_control	SCRI_RS_157207	2	58	3.514	-0.0458
G%_control	SCRI_RS_209500	7	30	3.171	0.0075
G%_control	BOPA1_7180-778	7	131	3.103	0.0083
G%_control	SCRI_RS_239784	1	30.5	3.08	-0.0443
G%_drought	BOPA1_4160-1365	4	111.1	8.54	-0.0235
G%_drought	SCRI_RS_171786	7	67.9	5.581	-0.0068
G%_drought	BOPA2_12_30995	4	56.2	5.181	-0.0461
G%_drought	SCRI_RS_188829	4	114.9	4.748	0.0274
G%_drought	SCRI_RS_239784	1	30.5	4.173	-0.0881
G%_drought	BOPA1_ConsensusGBS0508-1	3	50.7	3.883	-0.0297
G%_drought	SCRI_RS_141730	4	54.6	3.804	-0.0257
G%_drought	BOPA2_12_30897	2	79.4	3.787	-0.0677
G%_drought	BOPA2_12_30864	4	34.6	3.783	0.0057
G%_drought	BOPA2_12_31251	3	122.6	3.781	-0.0613
G%_drought	SCRI_RS_224501	5	107.6	3.628	-0.021
G%_drought	SCRI_RS_9991	5	107.6	3.628	-0.0458
G%_drought	SCRI_RS_88704	2	80	3.524	0.04
G%_drought	SCRI_RS_189920	1	48.1	3.391	0.0632
G%_drought	SCRI_RS_165331	5	109.7	3.356	0.0048
G%_drought	BOPA1_ABC11221-1-3-410	5	98.1	3.298	0.0282
G%_drought	SCRI_RS_204144	7	70.9	3.228	0.0188
G%_drought	SCRI_RS_3125	3	90.2	3.185	-0.0342
G%_drought	SCRI_RS_200107	7	70.5	3.094	-0.0273
G%_drought	BOPA2_12_30481	7	70.5	3.018	-0.0225
G%_drought	BOPA2_12_30896	2	79.4	3.005	0.0075
G%_DTI	SCRI_RS_115925	3	90.2	6.11	-0.048
G%_DTI	BOPA2_12_30864	4	34.6	6.051	0.0134
G%_DTI	SCRI_RS_161107	5	44.1	5.738	0.0284
G%_DTI	SCRI_RS_219043	1	47.9	5.609	0.0597
G%_DTI	SCRI_RS_189898	1	48.1	5.609	0.0597
G%_DTI	BOPA2_12_30193	5	44.2	5.262	0.0258
G%_DTI	BOPA1_ConsensusGBS0508-1	3	50.7	5.058	-0.0443
G%_DTI	BOPA1_ConsensusGBS0527-5	5	44.1	4.962	0.0009
G%_DTI	SCRI_RS_88704	2	80	4.69	0.027
G%_DTI	SCRI_RS_225107	1	53.5	4.681	0.0547
G%_DTI	BOPA1_2297-1250	4	113.4	4.681	-0.0341
G%_DTI	SCRI_RS_141730	4	54.6	4.487	-0.0221
G%_DTI	SCRI_RS_206565	5	97.2	4.396	-0.0112
G%_DTI	SCRI_RS_204148	3	28.3	4.152	-0.0201
G%_DTI	SCRI_RS_130590	1	47.9	4.144	0.0556
G%_DTI	BOPA1_5797-777	3	86.3	4.14	-0.0112
G%_DTI	SCRI_RS_166119	3	86.3	4.14	-0.0109
G%_DTI	SCRI_RS_223100	5	44.2	4.074	0.0488
G%_DTI	BOPA2_12_30897	2	79.4	3.947	-0.0566
G%_DTI	SCRI_RS_610	2	108.2	3.825	-0.0266
G%_DTI	BOPA2_12_31251	3	122.6	3.806	-0.0566
G%_DTI	SCRI_RS_195238	1	66.3	3.686	-0.0545
G%_DTI	BOPA2_12_30481	7	70.5	3.568	-0.0198
G%_DTI	SCRI_RS_235416	5	75.9	3.398	-0.0119
G%_DTI	SCRI_RS_7813	1	48.1	3.325	0.0529
G%_DTI	SCRI_RS_157113	3	139.3	3.3	-0.047
G%_DTI	SCRI_RS_918	2	107.9	3.264	0.0313
G%_DTI	SCRI_RS_172730	3	83.9	3.229	-0.0041
G%_DTI	SCRI_RS_224213	5	44.9	3.057	-0.0265
G%_DTI	SCRI_RS_161385	3	90.2	3.043	0.016
G%_DTI	SCRI_RS_135425	5	44.2	3.036	-0.0505
G%_DTI	SCRI_RS_232881	5	44.2	3.036	0.0516
G%_DTI	SCRI_RS_6956	4	40	3.029	-0.0114
Reduction_G%	SCRI_RS_223100	5	44.2	6.653	-0.0376
Reduction_G%	SCRI_RS_161107	5	44.1	5.88	-0.0285
Reduction_G%	BOPA1_ConsensusGBS0527-5	5	44.1	5.593	0.0001
Reduction_G%	BOPA2_12_30481	7	70.5	5.442	0.0026
Reduction_G%	BOPA2_12_10666	4	99.4	5.438	0.0081
Reduction_G%	BOPA2_12_30193	5	44.2	5.34	-0.0196
Reduction_G%	BOPA1_4716-1205	1	48.1	5.338	0.0446
Reduction_G%	SCRI_RS_7813	1	48.1	5.093	-0.0456
Reduction_G%	SCRI_RS_6956	4	40	4.907	0.0061
Reduction_G%	SCRI_RS_235416	5	75.9	4.844	0.007
Reduction_G%	BOPA2_12_30406	1	48.1	4.591	0.0433
Reduction_G%	SCRI_RS_88704	2	80	4.295	-0.016
Reduction_G%	SCRI_RS_115925	3	90.2	4.149	0.0425
Reduction_G%	SCRI_RS_3125	3	90.2	4.027	0.0268
Reduction_G%	SCRI_RS_204148	3	28.3	4.02	0.0097
Reduction_G%	BOPA1_9481-859	3	52.6	3.98	-0.0213
Reduction_G%	BOPA1_ConsensusGBS0508-1	3	50.7	3.89	0.029
Reduction_G%	BOPA1_5797-777	3	86.3	3.821	0.0103
Reduction_G%	SCRI_RS_166119	3	86.3	3.821	0.0138
Reduction_G%	BOPA2_12_30694	1	48.1	3.73	0.0406
Reduction_G%	BOPA2_12_30110	1	46.4	3.674	0.0405
Reduction_G%	BOPA2_12_30897	2	79.4	3.64	0.0433
Reduction_G%	SCRI_RS_224213	5	44.9	3.616	0.017
Reduction_G%	SCRI_RS_135425	5	44.2	3.588	0.0393
Reduction_G%	SCRI_RS_232881	5	44.2	3.588	-0.0414
Reduction_G%	BOPA1_2041-1317	6	49.1	3.531	0.0339
Reduction_G%	SCRI_RS_918	2	107.9	3.53	-0.0312
Reduction_G%	BOPA2_12_31393	3	51.6	3.499	-0.0386
Reduction_G%	BOPA1_1977-1385	3	52	3.499	0.0015
Reduction_G%	BOPA2_12_31462	4	54.8	3.443	-0.0253
Reduction_G%	BOPA1_2297-1250	4	113.4	3.434	0.0208
Reduction_G%	BOPA2_12_30499	1	50.4	3.396	0.0393
Reduction_G%	SCRI_RS_161385	3	90.2	3.354	-0.0181
Reduction_G%	SCRI_RS_114164	2	107.9	3.27	0.0271
Reduction_G%	SCRI_RS_131341	6	53.6	3.191	0.036
Reduction_G%	SCRI_RS_2834	6	53.6	3.191	0.0102
Reduction_G%	BOPA2_12_31251	3	122.6	3.153	0.031
Reduction_G%	SCRI_RS_157113	3	139.3	3.063	0.0372
Reduction_G%	SCRI_RS_204494	5	43.7	3.023	-0.0364
GP_control	BOPA2_12_31268	2	118.7	5.646	-0.0083
GP_control	SCRI_RS_165331	5	109.7	5.315	0.0075
GP_control	SCRI_RS_153202	7	13.9	4.586	-0.002
GP_control	SCRI_RS_154144	5	122.4	4.488	-0.0056
GP_control	SCRI_RS_157929	2	120	4.454	-0.0371
GP_control	BOPA1_ABC06247-1-1-122	4	54.8	4.432	-0.0022
GP_control	SCRI_RS_167426	5	143.7	4.31	0.0166
GP_control	SCRI_RS_167882	2	58.8	4.283	0.0241
GP_control	SCRI_RS_170785	4	0.6	4.214	0.0114
GP_control	BOPA1_ABC09432-1-1-160	4	60	4.21	-0.0141
GP_control	SCRI_RS_164381	4	0.6	4.127	-0.0086
GP_control	BOPA2_12_30620	4	59.8	4.067	0.013
GP_control	SCRI_RS_176074	4	0.8	4.028	-0.0214
GP_control	SCRI_RS_194155	5	143.7	3.998	-0.0015
GP_control	BOPA1_3985-824	5	119	3.995	0.0001
GP_control	SCRI_RS_220680	7	126.3	3.993	-0.0057
GP_control	SCRI_RS_180032	2	57.7	3.947	-0.0165
GP_control	SCRI_RS_119513	2	120	3.859	0.0308
GP_control	BOPA2_12_11154	3	123.2	3.793	0.011
GP_control	SCRI_RS_227965	2	106.9	3.76	-0.0014
GP_control	SCRI_RS_196483	5	143.2	3.758	0.017
GP_control	BOPA1_ABC08038-1-3-160	6	116	3.752	0.0028
GP_control	SCRI_RS_139708	2	2.2	3.747	0.0043
GP_control	SCRI_RS_179528	7	21	3.707	-0.0292
GP_control	SCRI_RS_25685	4	91.7	3.683	-0.019
GP_control	SCRI_RS_207394	4	58.1	3.629	-0.014
GP_control	SCRI_RS_12873	1	55.9	3.62	-0.0385
GP_control	SCRI_RS_47197	7	23	3.615	0.0196
GP_control	BOPA2_12_31324	4	0.8	3.596	0.0335
GP_control	SCRI_RS_208297	3	122.6	3.571	-0.0233
GP_control	SCRI_RS_150051	4	0.8	3.47	-0.0061
GP_control	BOPA1_ABC03900-1-2-406	5	125.8	3.431	0.0094
GP_control	SCRI_RS_218193	4	59.5	3.428	0.0268
GP_control	SCRI_RS_133602	5	125.8	3.348	0.0069
GP_control	SCRI_RS_173233	5	146	3.341	0.0108
GP_control	SCRI_RS_234720	5	109.7	3.316	-0.0403
GP_control	SCRI_RS_239784	1	30.5	3.288	-0.0396
GP_control	BOPA2_12_31221	5	139.1	3.282	0.0049
GP_control	BOPA2_12_31464	1	60.8	3.281	-0.0334
GP_control	SCRI_RS_206179	4	59.5	3.274	-0.0296
GP_control	SCRI_RS_152696	7	67.9	3.256	0.0373
GP_control	SCRI_RS_173731	4	0.6	3.201	-0.0068
GP_control	BOPA1_ABC01838-2-2-322	1	57.3	3.166	-0.0332
GP_control	BOPA2_12_30182	5	80.8	3.155	-0.0079
GP_control	SCRI_RS_235641	7	67.8	3.123	-0.0125
GP_control	BOPA1_4849-1248	7	67.9	3.123	-0.0086
GP_control	SCRI_RS_219081	7	67.9	3.123	-0.0127
GP_control	SCRI_RS_188785	5	120.1	3.105	0.0142
GP_control	SCRI_RS_620	2	106.9	3.093	-0.0121
GP_control	BOPA1_3949-1560	3	128.6	3.087	-0.0209
GP_control	SCRI_RS_155067	2	58	3.018	-0.0203
GP_control	SCRI_RS_157207	2	58	3.018	-0.0375
GP_drought	BOPA1_9745-628	5	67.4	6.317	0.0057
GP_drought	BOPA2_12_11062	1	61.8	5.226	0.0842
GP_drought	SCRI_RS_119513	2	120	5.149	0.005
GP_drought	BOPA2_12_10347	4	43.6	5.125	0.0196
GP_drought	BOPA2_12_20825	4	83.2	4.915	0.0336
GP_drought	SCRI_RS_223119	2	114.9	4.86	0.0131
GP_drought	BOPA2_12_21442	4	51.3	4.626	-0.0013
GP_drought	BOPA2_12_31182	5	135.2	4.502	0.0196
GP_drought	BOPA2_12_20274	4	1	4.459	0.0307
GP_drought	BOPA2_12_30467	3	51.1	4.425	0.0072
GP_drought	BOPA2_12_20648	4	81.6	4.241	-0.0068
GP_drought	SCRI_RS_220718	2	56.5	4.211	-0.0186
GP_drought	BOPA1_1786-297	5	62.5	4.189	-0.0136
GP_drought	SCRI_RS_148020	3	68.2	4.092	-0.0179
GP_drought	BOPA2_12_20831	4	51.4	3.913	-0.0056
GP_drought	BOPA2_12_30335	7	90.1	3.905	-0.0161
GP_drought	BOPA1_2251-643	7	70.5	3.82	-0.0078
GP_drought	BOPA1_7045-950	3	45.8	3.695	0.0625
GP_drought	BOPA2_12_30737	3	45.8	3.695	-0.0047
GP_drought	BOPA2_12_30625	4	51.4	3.678	0.0583
GP_drought	BOPA2_12_11190	4	51.4	3.667	0.0582
GP_drought	BOPA2_12_30474	3	46	3.645	-0.0029
GP_drought	BOPA1_7691-679	4	51	3.609	-0.0367
GP_drought	BOPA2_12_30488	4	51	3.609	0.0556
GP_drought	BOPA1_ABC07566-2-1-82	2	57.7	3.558	0.0029
GP_drought	BOPA2_12_30582	2	57.9	3.558	0.0768
GP_drought	SCRI_RS_219740	2	58	3.558	0.0275
GP_drought	BOPA2_12_30561	2	58.6	3.558	0.004
GP_drought	SCRI_RS_185513	2	58.6	3.558	-0.0231
GP_drought	SCRI_RS_232669	2	58.8	3.558	-0.0006
GP_drought	BOPA1_2528-2111	2	58.9	3.558	0.0557
GP_drought	SCRI_RS_171062	3	68.1	3.553	0.039
GP_drought	BOPA2_12_30503	4	51.4	3.512	-0.0252
GP_drought	BOPA1_3131-1029	4	51.4	3.501	-0.0348
GP_drought	BOPA2_12_31234	5	135.1	3.441	0.0042
GP_drought	BOPA2_12_20144	4	51.4	3.427	0.0292
GP_drought	SCRI_RS_130072	2	58.8	3.351	-0.0016
GP_drought	SCRI_RS_198888	4	52.5	3.31	0.0046
GP_drought	BOPA1_ABC09163-1-3-313	2	76.2	3.291	-0.0017
GP_drought	SCRI_RS_155544	2	138.5	3.268	-0.0239
GP_drought	BOPA1_5013-1834	4	51	3.261	-0.0396
GP_drought	SCRI_RS_159331	4	67	3.226	-0.0144
GP_drought	BOPA1_4057-2114	1	132.1	3.224	0.0021
GP_drought	BOPA1_6883-203	3	68.3	3.215	0.0465
GP_drought	BOPA2_12_31053	6	113.2	3.185	-0.0131
GP_drought	BOPA1_2391-566	3	46	3.125	-0.0349
GP_drought	BOPA1_3949-1560	3	128.6	3.114	-0.029
GP_drought	SCRI_RS_148696	5	139.1	3.111	-0.008
GP_drought	BOPA2_12_10306	5	46.6	3.086	0.0042
GP_drought	SCRI_RS_55841	2	119.8	3.075	-0.0245
GP_drought	BOPA2_12_10532	3	45.4	3.019	0.0002
GP_drought	BOPA2_12_30724	2	58.6	3.01	0.0557
GP_drought	SCRI_RS_172109	2	59.4	3.01	0.0441
GP_drought	BOPA1_3078-2190	4	54.5	3.001	0.0179
GP_DTI	BOPA1_9745-628	5	67.4	4.197	-0.0089
GP_DTI	BOPA1_5254-1845	2	58.1	3.644	0.0254
GP_DTI	BOPA2_12_10347	4	43.6	3.537	0.0307
GP_DTI	SCRI_RS_181725	4	78.7	3.522	0.019
GP_DTI	BOPA1_5013-1834	4	51	3.494	-0.0464
GP_DTI	SCRI_RS_152388	4	78.7	3.465	0.0242
GP_DTI	SCRI_RS_159158	2	10.5	3.181	0.0008
GP_DTI	BOPA2_12_31182	5	135.2	3.158	0.0215
GP_DTI	BOPA1_3212-2979	2	57.9	3.15	0.0254
Reduction_GP	SCRI_RS_173687	5	158.3	4.03	-0.0093
Reduction_GP	BOPA2_12_30742	1	66.1	4.013	-0.0452
Reduction_GP	BOPA1_9745-628	5	67.4	3.88	0.0111
Reduction_GP	BOPA1_ABC07010-1-2-150	5	50.4	3.818	0.0073
Reduction_GP	SCRI_RS_184395	2	6.4	3.779	0.002
Reduction_GP	BOPA2_12_30988	4	100	3.738	-0.0214
Reduction_GP	SCRI_RS_137053	5	1	3.685	0.0291
Reduction_GP	SCRI_RS_17898	2	73.7	3.575	-0.0224
Reduction_GP	BOPA1_5254-1845	2	58.1	3.548	-0.0289
Reduction_GP	BOPA1_2482-126	5	50.4	3.416	-0.0058
Reduction_GP	SCRI_RS_227482	2	144.1	3.41	0.0196
Reduction_GP	SCRI_RS_181725	4	78.7	3.313	-0.0242
Reduction_GP	BOPA2_12_10347	4	43.6	3.299	-0.03
Reduction_GP	BOPA2_12_30092	3	116.1	3.271	0.0201
Reduction_GP	SCRI_RS_231372	6	24.5	3.259	0.0282
Reduction_GP	SCRI_RS_132118	7	132.2	3.252	-0.0002
Reduction_GP	BOPA2_12_11063	4	52.4	3.209	0.0286
Reduction_GP	SCRI_RS_116338	4	43.6	3.191	-0.0025
Reduction_GP	SCRI_RS_159158	2	10.5	3.138	-0.0068
Reduction_GP	SCRI_RS_183399	4	42.1	3.082	-0.0083
SL_control	SCRI_RS_155	3	98.9	5.726	-0.167
SL_control	SCRI_RS_149429	2	112.2	4.636	0.1082
SL_control	SCRI_RS_151556	2	112.2	4.636	-0.7938
SL_control	SCRI_RS_174963	3	100.4	4.578	1.2057
SL_control	SCRI_RS_205571	2	112.6	4.496	0.0777
SL_control	SCRI_RS_183974	2	108.2	3.149	0.2818
SL_control	SCRI_RS_144773	7	13.9	3.148	-0.0269
SL_control	SCRI_RS_167103	5	160.5	3.108	0.0841
SL_drought	SCRI_RS_231806	2	12.5	4.404	0.8582
SL_drought	SCRI_RS_168977	3	133	4.113	-0.4549
SL_drought	SCRI_RS_191173	6	91.7	4.076	-0.5673
SL_drought	SCRI_RS_189369	5	142	3.369	-0.4348
SL_drought	BOPA2_12_31276	1	32.2	3.315	0.765
SL_drought	BOPA2_12_11498	1	47.8	3.302	1.6048
SL_drought	SCRI_RS_194155	5	143.7	3.275	-0.1593
SL_drought	BOPA2_12_30996	7	78	3.227	0.2716
SL_drought	SCRI_RS_188103	6	92.3	3.041	-0.1991
SL_drought	SCRI_RS_95857	6	92.3	3.041	-0.4662
SL_DTI	SCRI_RS_231806	2	12.5	4.943	0.055
SL_DTI	SCRI_RS_191173	6	91.7	4.728	-0.0421
SL_DTI	BOPA2_12_31485	6	31.9	3.811	-0.0047
SL_DTI	SCRI_RS_188103	6	92.3	3.432	0.0064
SL_DTI	SCRI_RS_95857	6	92.3	3.432	-0.0188
SL_DTI	SCRI_RS_208297	3	122.6	3.364	-0.0369
Reduction_SL	SCRI_RS_191173	6	91.7	4.817	0.7231
Reduction_SL	SCRI_RS_231806	2	12.5	4.313	-0.9154
Reduction_SL	SCRI_RS_208297	3	122.6	4.094	0.8349
Reduction_SL	BOPA2_12_31126	6	116	3.575	0.4273
Reduction_SL	BOPA2_12_30243	1	47.8	3.093	1.3477
RL_control	SCRI_RS_130990	7	110.3	3.774	-0.5121
RL_control	SCRI_RS_159555	7	109.7	3.651	-0.2671
RL_control	BOPA1_4475-478	7	61.8	3.348	0.0561
RL_control	BOPA2_12_10657	7	61.8	3.348	-0.6266
RL_control	SCRI_RS_239806	7	70.6	3.16	-0.4533
RL_drought	SCRI_RS_13615	7	2.5	5.561	0.1315
RL_drought	SCRI_RS_132388	3	8.5	3.963	-0.4324
RL_drought	BOPA1_3359-1118	7	1.9	3.699	0.5264
RL_drought	SCRI_RS_221759	1	46.8	3.624	1.0941
RL_drought	SCRI_RS_223119	2	114.9	3.593	0.1265
RL_drought	SCRI_RS_161703	7	118.5	3.352	-0.3804
RL_drought	SCRI_RS_150014	5	14.2	3.159	0.3355
RL_drought	SCRI_RS_149971	1	48.1	3.118	1.104
RL_drought	SCRI_RS_195908	7	118.4	3.101	0.0555
RL_drought	SCRI_RS_205712	2	18.9	3.1	-0.3014
RL_drought	BOPA1_ABC13753-1-2-167	3	105.9	3.081	0.1713
RL_DTI	BOPA2_12_20037	3	49.7	4.45	0.038
RL_DTI	BOPA2_12_10337	4	111	4.124	-0.035
RL_DTI	SCRI_RS_108647	2	12.7	4.109	0.1292
RL_DTI	BOPA2_12_10592	2	7.4	3.785	-0.0299
RL_DTI	SCRI_RS_231275	7	98.4	3.704	0.1647
RL_DTI	SCRI_RS_230069	3	98.7	3.655	-0.0312
RL_DTI	SCRI_RS_181725	4	78.7	3.38	-0.002
RL_DTI	SCRI_RS_155957	2	12.7	3.316	0.0965
RL_DTI	SCRI_RS_124251	7	106.3	3.282	-0.0371
RL_DTI	BOPA1_3787-1223	3	88.2	3.194	-0.0304
RL_DTI	BOPA1_1786-297	5	62.5	3.133	0.0353
RL_DTI	BOPA2_12_30055	3	151	3.012	0.0461
Reduction_RL	BOPA1_3214-945	2	58.8	6.583	-0.0579
Reduction_RL	BOPA2_12_10219	2	50	4.03	0.519
Reduction_RL	SCRI_RS_120503	3	90.2	3.731	1.0905
Reduction_RL	BOPA2_12_30993	4	51	3.581	-0.0517
Reduction_RL	BOPA2_12_10592	2	7.4	3.326	0.5464
Reduction_RL	BOPA2_12_30772	2	58	3.156	0.7314
Reduction_RL	SCRI_RS_223119	2	114.9	3.153	0.205
Reduction_RL	SCRI_RS_214888	1	130.6	3.066	-0.8921
SL_RL_control	SCRI_RS_108647	2	12.7	5.359	0.0834
SL_RL_control	BOPA2_12_20037	3	49.7	4.541	-0.0473
SL_RL_control	BOPA1_ConsensusGBS0508-1	3	50.7	3.903	0.243
SL_RL_control	BOPA1_ABC01741-1-4-299	5	23.6	3.808	0.0098
SL_RL_control	BOPA1_1786-297	5	62.5	3.76	0.0565
SL_RL_control	BOPA2_12_30182	5	80.8	3.706	-0.0203
SL_RL_control	SCRI_RS_239784	1	30.5	3.367	0.2096
SL_RL_control	SCRI_RS_235416	5	75.9	3.03	0.0491
SL_RL_drought	BOPA2_12_30444	1	126	4.3	-0.0079
SL_RL_drought	SCRI_RS_158266	7	6.8	3.986	-0.033
SL_RL_drought	SCRI_RS_222319	6	57.2	3.949	0.0334
SL_RL_drought	SCRI_RS_220221	3	154.2	3.929	-0.0491
SL_RL_drought	SCRI_RS_159196	7	6.8	3.782	-0.0069
SL_RL_drought	SCRI_RS_224454	2	114.2	3.704	0.1093
SL_RL_drought	SCRI_RS_178911	7	3.7	3.575	0.0429
SL_RL_drought	SCRI_RS_204148	3	28.3	3.312	-0.053
SL_RL_drought	BOPA2_12_31481	5	168.9	3.252	0.0098
SL_RL_drought	SCRI_RS_154805	6	66.1	3.092	-0.0618
SL_RL_drought	SCRI_RS_147533	7	6.8	3.062	0.0387
FW_control	BOPA2_12_11062	1	61.8	3.097	-0.258
FW_control	SCRI_RS_138193	3	88	3.023	0.0768
FW_control	BOPA2_12_20274	4	1	3	-0.0464
FW_drought	BOPA2_12_11255	3	90.3	4.038	-0.045
FW_drought	SCRI_RS_141564	2	12.3	3.012	0.0351
FW_DTI	SCRI_RS_168977	3	133	3.332	0.0046
FW_DTI	SCRI_RS_189878	6	28.5	3.103	0.0013
FW_DTI	SCRI_RS_141564	2	12.3	3.042	-0.0049
FW_DTI	BOPA2_12_11255	3	90.3	3.041	0.0101
Reduction_FW	BOPA2_12_30852	5	95.1	6.463	-0.0488
Reduction_FW	BOPA2_12_30502	5	169.4	4.077	0.0196
Reduction_FW	SCRI_RS_168977	3	133	3.294	-0.0221
Reduction_FW	BOPA2_12_11255	3	90.3	3.157	0.0374
Reduction_FW	BOPA2_12_30993	4	51	3.15	-0.0203
Reduction_FW	SCRI_RS_189878	6	28.5	3.115	0.0408
