# Supplementary material for: Genetic basis of drought tolerance during seed germination in barley
Source: PLoS One. 2018 Nov 2;13(11):e0206682. doi: 10.1371/journal.pone.0206682 (PMC6214555; doi:10.1371/journal.pone.0206682)
Supplement: S3 Table — (XLSX) [file pone.0206682.s003.xlsx]

## Sheet: SNP, Pos& SNP name
trait	Chromosome	Position	log	iSelect Marker	AGP ChromosomeAscending	AGP Start	AGP End	SNP Position (AGP)	More Details	Barley gene (2016)	start	end	confidence	Annotation in barley	Function in barley	Orthologs	Function
RL_drought	1	46.8	3.624	BOPA2_12_11498	chr1H	31354085	31354206	31354146	More Details	HORVU1Hr1G012490	31356072	31359183	HC	E3 ubiquitin-protein ligase SINA-like 11	Regulates drought response - positive regulators of ABA signaling and promote drought tolerance.	Arabidopsis lyrata scaffold_704336.1	E3 ubiquitin-protein ligase that mediates ubiquitination and subsequent proteasomal degradation of target proteins
Reduction_SL	1	47.8	3.093	BOPA2_12_30243	chr1H	389343839	389343960	389343900	More Details	HORVU1Hr1G052560	389343177	389346297	HC	DDB1- and CUL4-associated factor 8	Transducing.	AT3G45620	Transducin/WD40 repeat-like superfamily protein.
G%_DTI	1	47.9	4.144	SCRI_RS_130590	chr1H	353968434	353968555	353968495	More Details	HORVU1Hr1G047820	353957421	353968844	HC	Aldo-keto reductase family 4 member C9	Oxidation-reduction process.	AT2G37770	Response to cold; response to water deprivation; response to toxic substance; response to salt stress; oxidation-reduction process. Help in osmoregulation and, thus, protect plants in stress management.
G%_DTI	1	47.9	5.609	SCRI_RS_219043	chr1H	358992815	358992936	358992876	More Details	HORVU1Hr1G048450	358992208	358994616	HC	actin depolymerizing factor 6	Actin filament depolymerization, reponse to drought stress	AT2G16700	Decreased in response to drought stress. The actin genes were also reduced in drought-treated H. vulgare leaves. The decrease of the cytoskeleton and cell cycle-related proteins implies that cell growth is suppressed during drought stress.
RL_drought	1	48.1	3.118	SCRI_RS_149971	chr1H	103520287	103520408	103520348	More Details	HORVU1Hr1G023460	103515686	103524335	HC	gibberellin 2-oxidase 6		AT1G02400	Lead to the homeostatic regulation of their endogenous level. Catabolism of gibberellins (GAs) plays a central role in plant development. Modulates stress tolerance. The role of gibberellin signalling in Hormonal regulation of plant growth and development.
Reduction_G%; G%_DTI	1	48.1	5.093	SCRI_RS_7813	chr1H	352312912	352312974	352312914	More Details	HORVU1Hr1G047690	352310534	352322468	HC	Tubulin-specific chaperone D	Cell-cell signaling.	AT3G60740	Decreased in response to drought stress. Protein EMBRYO DEFECTIVE.
G%_DTI	1	48.1	3.325	SCRI_RS_7813	chr1H	352312912	352312974	352312914	More Details	HORVU1Hr1G047690	352310534	352322468	HC	Methyltransferase-like protein 17, mitochondrial	Methylation / copper ion binding (plant growth and development).	AT1G64600	Increased in response of drought tolerance.
G%_drought	1	48.1	5.609	SCRI_RS_189898	chr1H	358149035	358149156	358149096	More Details	HORVU1Hr1G048400	358148629	358152412	HC	Zinc finger HIT domain-containing protein 2	Zinc ion binding	AT1G03790	Negative regulator of seed germination
Reduction_G%	1	48.1	3.391	SCRI_RS_189920	chr1H	358151933	358152054	358151994	More Details	HORVU1Hr1G048410	358158540	358162603	HC	DnaJ homolog subfamily C member 13	Binding protein	AT2G26890	Cell division; embryo development ending in seed dormancy.
Reduction_G%	1	48.1	3.73	BOPA2_12_30694	chr1H	375075065	375075186	375075126	More Details	HORVU1Hr1G050580	375059276	375075518	HC	ARM repeat superfamily protein	Increased in response to drought - gluconeogenesis (response to stress).	AT4G27640	Up-regulation under salt and drought stresses together.
Reduction_G%	1	48.1	5.338	BOPA1_4716-1205	chr1H	375902838	375903079	375902959	More Details	HORVU1Hr1G050650	375903249	375926338	HC	Inositol-tetrakisphosphate 1-kinase 1	Inositol trisphosphate	AT4G08170	ITPK proteins have been identified for the intermediate stage of PA biosynthesis and have shown to be important in regulating Inositol tetrakisphosphate (IP4) metabolism.
SL_DTI; SL_drought; Reduction_SL	2	12.5	4.94	SCRI_RS_231806	chr2H	18835311	18835432	18835372	More Details	HORVU2Hr1G009970	18833685	18835657	HC	Eukaryotic aspartyl protease family protein	Proteolysis - aspartic-type endopeptidase activity.	AT1G31450	May function in drought avoidance through abscisic acid (ABA) signalling in guard cells. Overexpression of the ASPG1 gene enhanced ABA sensitivity in guard cells and reduced water loss.
SL_RL_control; RL_DTI	2	12.7	5.359	SCRI_RS_108647	chr2H	19617252	19617373	19617313	More Details	HORVU2Hr1G010380	19616032	19621632	HC	FACT complex subunit SPT16	Protein coding.	AT4G10710	Widely expressed in embryos, shoots and roots. Regulate various developmental processes.
RL_DTI	2	12.7	3.316	SCRI_RS_155957	chr2H	19671013	19671107	19671074	More Details	HORVU2Hr1G010400	19668641	19672131	HC	Chromosome 3B, genomic scaffold, cultivar Chinese Spring	Basic-Lucine Zipper (bZIP)transcription factor	AT2G36270	Responsive to water deprivation and salt stress. Negative regulator of seed germination. It is acting as the major mediator of ABA repression of growth
SL_control	2	112.2	4.636	SCRI_RS_149429	chr2H	710086154	710086275	710086215	More Details	HORVU2Hr1G023640	71041063	71041784	HC	Chitinase family protein	Carbohydrate metabolic process / stress-associated proteins.	AT2G43580	Chitinases are pathogenesis-related proteins expressed in response to biotic and abiotic stresses and have been studied in grasses such as rye in response to cold and drought stress.
SL_control	2	112.2	4.636	SCRI_RS_149429	chr2H	710086154	710086275	710086215	More Details	HORVU2Hr1G023640	71041063	71041784	HC	glycerol-3-phosphate acyltransferase 3	Esterifies acyl-group from acyl-ACP to the sn-1 position of glycerol-3-phosphate, an essential step in glycerolipid biosynthesis	AT4G01950	Cutin biosynthesis, Expressed at higher level in seedlings and leaves
SL_RL_drought	2	114.2	3.7	SCRI_RS_224454	chr2H	713162994	713163115	713163055	More Details	HORVU2Hr1G023710	71400380	71406607	HC	SNARE associated Golgi protein family	integral component of membrane	AT1G71940	Involved in osmotic stress tolerance in Arabidopsis. Involved in salt and drought stress tolerance.
GP_drought; RL_drought; Reduction_RL	2	114.9	4.86	SCRI_RS_223119	chr2H	721191049	721191170	721191110	More Details	HORVU2Hr1G023840	72083404	72084531	HC	rhomboid protein-related	Regulation of protein ubiquitination. Modulates the frequency, rate or extent of the addition of ubiquitin groups to a protein.	AT3G06190	Cellular response to salt stress; cellular response to water deprivation; nucleus; protein ubiquitination; response to osmotic stress. Showed high up-regulation under various biotic stress conditions. Showed high expression under salinity as well as drought stress.
GP_control	2	118.7	5.646	BOPA2_12_31268	chr2H	722327234	722327355	722327295	More Details	HORVU2Hr1G023850	72236010	72244224	HC	BTB-POZ and MATH domain 2	Involved in the abiotic stress response.	AT1G04160	Metabolic processes - response to abiotic stress.
GP_drought	2	119.8	3.075	SCRI_RS_55841	chr2H	722894776	722894853	722894793	More Details	HORVU2Hr1G023890	72261989	72262321	HC	Myosin-J heavy chain	Involved in salt and drought stress / calcium ion transport.	AT3G07950	Response to salt stress (response to ionic osmotic stress).
GP_control	2	120	4.454	SCRI_RS_157929	chr2H	722310968	722311089	722311029	More Details	HORVU2Hr1G023870	72259018	72260238	LC	Retrotransposon protein, putative, unclassified	Protein phosphorylation	AT1G10620	Response to drought stress.
Reduction_G%; G%_DTI	5	44.1	5.593	BOPA1_ConsensusGBS0527-5	chr5H	363522726	363522921	363522847	More Details	HORVU5Hr1G046890	363522124	363525307	HC	saposin B domain-containing protein	Llipid metabolic process / response to drought.	AT3G51730	Response to ionic osmotic stress (salinity response).
Reduction_G%; G%_DTI	5	44.1	5.88	SCRI_RS_161107	chr5H	365144333	365144454	365144394	More Details	HORVU5Hr1G047050	365071131	365072781	HC	Plastid transcriptionally active 6	Positive regulation of transciption	AT1G21600
Reduction_G%; G%_DTI	5	44.2	6.653	SCRI_RS_223100	chr5H	359525743	359525864	359525804	More Details	HORVU5Hr1G046260	359527202	359529307	HC	Acetyltransferase NSI
Reduction_G%; G%_DTI	5	44.2	5.34	BOPA2_12_30193	chr5H	368181203	368181323	368181264	More Details	HORVU5Hr1G047410	368180418	368183640	HC	Protein phosphatase 2C family protein
Reduction_G%; G%_DTI	5	44.9	3.616	SCRI_RS_224213	chr5H	369164256	369164377	369164317	More Details	HORVU5Hr1G047490	369158113	369161235	HC	Zinc finger HIT domain-containing protein 1 homolog
